# Supplementary material for: Integrative Assessment of Glycyrrhiza uralensis Extract in Cosmetics Using HPLC Analysis, Network Pharmacology, and Computational Threshold of Toxicological Concern-Based Safety Evaluation
Source: Int J Mol Sci. 2025 Dec 2;26(23):11677. doi: 10.3390/ijms262311677 (PMC12692092; doi:10.3390/ijms262311677)
Supplement: Supplementary file 1 [file ijms-26-11677-s001.zip]

Archive with 1 entries (1 files):
- ijms-3965869-supplementary.xlsx
