# Supplementary material for: Integrative Assessment of Glycyrrhiza uralensis Extract in Cosmetics Using HPLC Analysis, Network Pharmacology, and Computational Threshold of Toxicological Concern-Based Safety Evaluation
Source: Int J Mol Sci. 2025 Dec 2;26(23):11677. doi: 10.3390/ijms262311677 (PMC12692092; doi:10.3390/ijms262311677)
Supplement: Supplementary file 1 [file ijms-26-11677-s001.zip › ijms-3965869-supplementary.xlsx]

## Sheet: Sheet2
gene	description
ABCB1	ATP binding cassette subfamily B member 1
ABCC1	ATP binding cassette subfamily C member 1
ABCG2	ATP binding cassette subfamily G member 2
AGTR1	Angiotensin II receptor type 1
ALB	Albumin
AR	Androgen receptor
ATIC	5-aminoimidazole-4-carboxamide ribonucleotide formyltransferase/IMP cyclohydrolase
ATP1A1	ATPase Na+/K+ transporting subunit alpha 1
BCL2L1	BCL2 like 1 (anti-apoptotic regulator)
C3	Complement component 3
CA12	Carbonic anhydrase 12
CASP1	Caspase 1 (inflammatory protease)
CASP3	Caspase 3 (effector apoptosis protease)
CASP7	Caspase 7 (effector apoptosis protease)
CASP8	Caspase 8 (initiator apoptosis protease)
CBR1	Carbonyl reductase 1
CES1	Carboxylesterase 1
CTSD	Cathepsin D (lysosomal protease)
CYP19A1	Cytochrome P450 family 19 subfamily A member 1 (aromatase)
CYP1B1	Cytochrome P450 family 1 subfamily B member 1
CYP3A4	Cytochrome P450 family 3 subfamily A member 4
DHODH	Dihydroorotate dehydrogenase (mitochondrial)
DNMT3B	DNA methyltransferase 3 beta
EGFR	Epidermal growth factor receptor
EPHX2	Epoxyeicosatrienoic acid hydrolase (soluble epoxide hydrolase)
ESR1	Estrogen receptor 1
ESR2	Estrogen receptor 2
F2	Coagulation factor II (thrombin)
F2RL1	Coagulation factor II receptor like 1 (PAR2)
FGF2	Fibroblast growth factor 2
GLI1	GLI family zinc finger 1 (Hedgehog signaling)
GRB2	Growth factor receptor-bound protein 2 (adaptor protein)
HK2	Hexokinase 2
HLA-A	Major histocompatibility complex class I A
HMGB1	High mobility group box 1 (damage-associated signaling protein)
HSD11B1	Hydroxysteroid 11-beta dehydrogenase 1
HTR2A	5-hydroxytryptamine receptor 2A
HTR2B	5-hydroxytryptamine receptor 2B
HTR2C	5-hydroxytryptamine receptor 2C
IGFBP3	Insulin-like growth factor binding protein 3
IL2	Interleukin 2
JUN	Jun proto-oncogene (AP-1 transcription factor subunit)
KCNA3	Potassium voltage-gated channel subfamily A member 3
KDM3A	Lysine demethylase 3A
KDM4A	Lysine demethylase 4A
KDR	Kinase insert domain receptor (VEGFR2)
MAPK8	Mitogen-activated protein kinase 8 (JNK1)
MGMT	O-6-methylguanine-DNA methyltransferase
MMP1	Matrix metallopeptidase 1
MMP12	Matrix metallopeptidase 12
MMP8	Matrix metallopeptidase 8
MMP9	Matrix metallopeptidase 9
NR3C1	Glucocorticoid receptor
NR3C2	Mineralocorticoid receptor
OPRK1	Opioid receptor kappa 1
PARP1	Poly(ADP-ribose) polymerase 1
PIK3CA	Phosphatidylinositol-4,5-bisphosphate 3-kinase catalytic subunit alpha
PIM1	Proto-oncogene serine/threonine kinase PIM1
PPARG	Peroxisome proliferator-activated receptor gamma
PPP2CA	Protein phosphatase 2 catalytic subunit alpha
PRKACA	Protein kinase A catalytic subunit alpha
PRKCA	Protein kinase C alpha
PRKCD	Protein kinase C delta
PRKCE	Protein kinase C epsilon
PTAFR	Platelet-activating factor receptor
PTGER1	Prostaglandin E receptor 1
PTGS1	Prostaglandin-endoperoxide synthase 1 (COX-1)
PTGS2	Prostaglandin-endoperoxide synthase 2 (COX-2)
PTPN1	Protein tyrosine phosphatase non-receptor type 1
PTPN2	Protein tyrosine phosphatase non-receptor type 2
RORC	RAR-related orphan receptor C
RXRA	Retinoid X receptor alpha
SERPINE1	Serpin family E member 1 (PAI-1)
SLC28A3	Solute carrier family 28 member 3 (nucleoside transporter)
SLC29A1	Solute carrier family 29 member 1 (ENT1)
SLC5A2	Sodium-glucose cotransporter 2 (SGLT2)
SOD1	Superoxide dismutase 1
SRC	Proto-oncogene tyrosine-protein kinase SRC
STAT3	Signal transducer and activator of transcription 3
TERT	Telomerase reverse transcriptase
TJP1	Tight junction protein 1 (ZO-1)
TRPV4	Transient receptor potential cation channel subfamily V member 4
TTR	Transthyretin
TYMP	Thymidine phosphorylase
TYMS	Thymidylate synthase
VDR	Vitamin D receptor
VEGFA	Vascular endothelial growth factor A
